# Supplementary material for: The Combined Effects of Ethylene and MeJA on Metabolic Profiling of Phenolic Compounds in Catharanthus roseus Revealed by Metabolomics Analysis
Source: Front Physiol. 2016 Jun 7;7:217. doi: 10.3389/fphys.2016.00217 (PMC4895121; doi:10.3389/fphys.2016.00217)
Supplement: Supplementary file 1 [file Table1.XLS]

## Sheet: Sheet1
Table.S1 Primers used in qRT-PCR for validation of differentially expressed genes
rps9-F	GAGGGCCAAAACAAACTTGA	20
rps9-R	CCCTTATGTGCCTTTGCCTA	20
AS-F	GCGAACATTTGCAGATCCAT	20
AS-R	GGCCGATTTGTTATTGTTCC	20
PAL-F	GGCCACCAAGATGATCGA	20
PAL-R	CAATGGCCAATCTTGCATTG	20
C4H-F	GCCGATTCTCTGTATCACTATC	20
C4H-R	ATGATTAAAATGATCTTGGCTTT	20
CM-F	CGATTTGTTGAAATTGCAGACG	20
CM-R	ATTGCAGACGATCGTTTAACTC	20
ICS-F	ATTGCAGACGATCGTTTAACTC	20
ICS-R	TTCCTCGGTCAAACATTTCG	20
