# Supplementary material for: The Combined Effects of Ethylene and MeJA on Metabolic Profiling of Phenolic Compounds in Catharanthus roseus Revealed by Metabolomics Analysis
Source: Front Physiol. 2016 Jun 7;7:217. doi: 10.3389/fphys.2016.00217 (PMC4895121; doi:10.3389/fphys.2016.00217)
Supplement: Supplementary file 2 [file Table2.XLS]

## Sheet: Table S2
Supplemental Table2. Metabolite reporting checklist and recommendations for LC-MS
LC-MS metabolites
	A	C	E	F	G	H	I	K	M	N
1
2	Organism/Plant species: Catharanthus roseus
3	Organ/tissue: Leaf
4
5	Putative Name- putative identification of the metabolite
6	Mol. Formula- molecular formula of the metabolite or its FA adduct;
7	Theor. m/z- theoretical monoisotopic mass calculated for the ion (M-H)- , (M+H)+ or (M+FA)-
8	Found m/z- mass detected in the experiment
9	m/z error (ppm)- difference between theoretical and found m/z values in ppm
10	MSMS fragments- fragments, obtained from the ion (M-H)- , (M+H)+ or (M+FA)-
11	MS/MS CE (eV)- collision energy used for fragmentation optional
12	Identification level (A; B; C; D)- (A) standard or NMR; (B) MS/MS; (C) MSE; (D) MS only
13
14	Putative metabolite name	Mol formula	ES(+) Theor m/z	ES(+) Found m/z	m/z error (ppm)	MS/MSES(+) fragments	MS/MS ES(+) CE (eV)	References	Identification level (A-D)
15	Ferulic acid	C10H10O4	194.058	195.065	1.0067	195.1 177.0 149.1 134.0 117.0	20	Proestos et al (2005)	B
16	L-Tyrosine	C9H11NO3	181.074	182.081	1.0071	182.1 165.1 147.0 136.1 123.8	10	Chung Ill-Min et al (2007)	B
17	Tryptophan	C11H12N2O2	204.09	205.096	1.0066	205.1 188.1 170.1 146.1 118.1	10	Chung Ill-Min et al (2007)	A
18	Chorismic acid	C10H10O6	226.048	226.097	0.0494	403.1 367.1 385.1 337.1 313.1 297.1 283.1	30	Moreno (1995)	A
19	Salicylic acid	C7H6O3	138.12	139.039	0.9183	139.7 124.2 112.0 109.4 98.5	10	Budi Mulijono et al (1998)	B
20	trans-Cinnamic acid	C9H8O3	164.047	164.059	0.0118	147.0 123.0 119.0 103.1	20	Moreno (1995)	A
21	Benzoic acid	C7H6O2	122.037	123.044	1.0075	123.0 105.0 77.00	10	Budi Mulijono et al (1998)	A
22	L-Phenylalanine	C9H11NO2	165.079	165.086	0.0071	166.1 149.1 131.0 120.1	10	Chung Ill-Min et al (2007)	B
23	Cinnamic acid	C9H8O2	148.052	148.163	0.1109	147.0 121.1 102.0	20	Orčić Dejan et al (2014)	A
24	Naringenin	C15H12O5	273.076	273.076	0	273.1 161.1 153.0 147.0 119.0	40	Chung Ill-Min et al (2007)	B
25	vanillic acid	C5H8O4	168.042	168.043	0.0011	169.0 151.0 137.0 123.0	30	Proestos et al (2005)	B
26	Quercetin	C15H10O7	302.043	302.049	0.0066	303.1 285.0 274.0 239.0 211.0	30	Forsyth and Simmonds (1957)	B
27	Syringic acid	C9H10O5	198.053	198.069	0.0158	199.1 197.0 183.0 157.0 145.1 137.0	30	Chung Ill-Min et al (2007)	B
28	Naringin	C27H32O14	580.179	580.213	0.0338	581.3 503.1 480.4 459.1 415.1 227.0	20	Orčić Dejan et al (2014)	B
29	Catechin	C15H14O6	290.079	290.086	0.0072	289.1 245.0 205.0 179.0	20	Patricia García-Salas et al (2015)	B
30	Chlorogenic acid	C16H18O9	354.095	354.111	0.0161	355.1 276.0 163.0	10	Choi et al (2004)	B
31	Caffeic acid	C9H8O4	180.042	180.991	0.9487	181.0 163.0 135.0 117.0 111.0	20	Ferreres Federico et al (2011)	B
32	p-Coumaric acid	C9H5O3	164.047	164.054	0.0067	165.1 164.9 147.4 119.0	30	Orčić Dejan et al (2014)	A
33	Phenylpyruvic acid	C9H8O3	164.047	164.048	0.0012	165.0 137.0 105.0	10	Proestos et al (2005)	B
34	Hesperidin	C28H34O15	610.19	610.191	0.0012	611.4 303.1 287.1 263.1 177.1 153.0 129.0	40	Forsyth and Simmonds (1957)	B
35	Myricetin	C15H10O5	318.038	318.038	0.0003	319.0 265.1 231.1 163.9 123.1 99.00	30	Schröder Gudrun et al (2004)	B
36	Gallic acid	C7H6O5	170.022	170.035	0.0139	171.0 153.0 127.0 125.1 109.1	10	Proestos et al (2005)	B
37	Vanillyl alcohol	C8H10O3	154.063	154.161	0.0985	155.1 137.1 125.1 113.1 107.0	20	Yanna et al (2002)	B
38	Kaempferol	C15H10O6	286.048	286.063	0.0151	287.1 258.1 213.1 153.0 121.0	40	Forsyth and Simmonds (1957)	B
39	Malvidin	C17H14O7	330.074	330.107	0.0335	331.1 315.0 313.0 287.1 242.1 214.1 122.0	40	Forsyth and Simmonds (1957)	B
40	Petunidin	C16H12O7	316.058	316.066	0.0073	317 302 270	20	Forsyth and Simmonds (1957)	B
41	Hirsutidin	C18H16O7	344.09	344.106	0.016	345 330 313 301 284 256 193	30	Schröder Gudrun et al (2004)	B
42	Caffeoylquinic acid	C16H18O8	338.131	338.134	0.0034	339 193 181	40	Fang Xinsheng et al (2015)	B
43	Mauritianin	C33H40O19	740.216	740.224	0.0076	741.2 723.2 595.2 559.1 447.1 311.1 287.1 269.0 147.1	20	Budi Mulijono et al (1998)	B
44	Sinapic acid	C11H12O5	224.068	224.076	0.0076	225.1 207.1 183.1 175.0 147.0 129.0 119.0	20	Orčić Dejan et al (2014)	B
45	Prephenic acid	C10H10O6	226.048	226.062	0.0139	227.1 209.0 191.0 181.1 163.0 153.0 139.0 107.0	10	Budi Mulijono et al (1998)	B
46	Isochorismic acid	C10H10O6	226.048	226.082	0.0339	227 211 183	30	Budi Mulijono et al (1998)	B
47	Protocatechuic acid-O-hexoside	C13H16O9	316.012	316.135	0.1222	317.0 298.1 276.0 255.0 217.1	20		B
48	Coumaric acid-hexose	C15H18O7	310.12	310.137	0.0168	311.1 165 147	30		B
49	Sinapic acid hexose	C17H22O9	370.039	370.159	0.1201	371.1 353.0 307.1 265.1 211.0	30	Budi Mulijono et al (1998)	B
50	Quercetin-3-O-rhamnoside	C21H20O11	448.035	448.232	0.1962	449 287 163	30	L. Rascón-Valenzuela et al (2015)	B
51	Nicotiflorin	C27H30O15	594.158	594.196	0.0373	595 433 271	10	Forsyth and Simmonds (1957)	A
52	5,6'-dihydroxy-7,8,2',3',4'-Pentamethoxyflavone	C20H24O3	392.102	392.143	0.0403	393.0 303.1 289.0	20		B
53	Quercetin 3-sulfate	C15H10O10S	382.299	382.325	0.026	383 303 287	25		B
54	Caffeic acid-hexose	C15H18O8	324.013	324.065	0.0522	325.0 307.1 288.0 260.1	10	Proestos et al (2005)	B
55	p-Hydroxyphenylpyruvic acid	C9H8O4	180.157	180.176	0.0187	181.1 163.0 145.0 135.0 107.0		Forsyth and Simmonds (1957)	B
56	Isoscutellarein	C15H10O6	286.048	286.128	0.0801	287 273 134	20	L. Rascón-Valenzuela et al (2015)	B
57	o-Coumaric acid	C9H8O3	164.047	164.058	0.0105	165.1 147.0 123.0 121.1 103.1 91.10	10	Orčić Dejan et al (2014)	A
