# Supplementary material for: The Combined Effects of Ethylene and MeJA on Metabolic Profiling of Phenolic Compounds in Catharanthus roseus Revealed by Metabolomics Analysis
Source: Front Physiol. 2016 Jun 7;7:217. doi: 10.3389/fphys.2016.00217 (PMC4895121; doi:10.3389/fphys.2016.00217)
Supplement: Supplementary file 3 [file Table3.XLS]

## Sheet: Sheet1
Metabolites	Id
Ferulic acid	C01494
L-Tyrosine	C00082
Tryptophan	C00078
Chorismic acid	C00251
Salicylic acid	C00805
trans-Cinnamic acid	C00423
Benzoic acid	C00180
L-Phenylalanine	C00079
Cinnamic acid	C10438
Naringenin	C00509
Vanillic acid	C06672
Quercetin	C00389
Syringic acid	C10833
Naringin	C09789
Catechin	C06562
Chlorogenic acid	C00852
Caffeic acid	C01197
p-Coumaric acid	C00811
Phenylpyruvic acid	C00166
Hesperidin	C09755
Myricetin	C10107
p-Hydroxyphenylpyruvic acid	C01179
Gallic acid	C01424
Vanillyl alcohol	C06317
Kaempferol	C05903
Malvidin	C08716
Petunidin	C08727
Hirsutidin	C08643
Caffeoylquinic acid	C00852
Mauritianin
Sinapic acid	C00482
Prephenic acid	C00254
Isochorismic acid	C00885
Protocatechuic acid-O-hexoside
Coumaric acid-hexose
Sinapic acid hexose
Quercetin-3-O-rhamnoside
Nicotiflorin
5,6'-dihydroxy-7,8,2',3',4'-Pentamethoxyflavone
Quercetin 3-sulfate	C00616
Caffeic acid-hexose
Isoscutellarein	C10097
o-Coumaric acid	C01772
